# Supplementary material for: Impact of commonly administered drugs on the progression of spinal cord injury: a systematic review
Source: Commun Med (Lond). 2024 Oct 24;4:213. doi: 10.1038/s43856-024-00638-0 (PMC11502874; doi:10.1038/s43856-024-00638-0)
Supplement: Supplementary file 4 — Supplementary Data 1 [file 43856_2024_638_MOESM4_ESM.xlsx]

## Sheet: DataS1
Drug(s) tested	Number of publications
acetylcysteine	5
acetylsalicylic acid	1
albumin	3
aluminum	1
amiloride	4
amphetamine	2
atorvastatin	9
azithromycin	2
baclofen	1
botulinum toxin	1
bupivacaine	1
buspirone	2
calcitriol	2
carbidopa levodopa	1
carvedilol	2
ceftriaxone	2
ceftriaxone + acetylcysteine	1
celecoxib	1
chlorpromazine	1
citalopram	1
clonidine	1
clopidogrel	1
cyproheptadine	3
dantrolene	4
dapsone	1
darbepoetin	1
dexamethasone	15
dexamethasone + estrogen	1
dexamethasone + melatonin	1
dexmedetomidine	2
diclofenac	1
epinephrine	1
epinephrine + nitroprusside	1
epoetin	4
epoietin	2
escitalopram	2
estradiol	18
estradiol + testosterone	1
estrogen	3
ethanol	2
ethanol + isoflurane	1
ethanol + ketamine + pentobarbital	1
etomidate	1
etomidate + epoietin	1
etomidate + methylprednisolone	1
ezetimibe	1
ezetimibe + simvastatin	1
fenofibrate	1
fentanyl + nitrous oxide	1
fentanyl + nitrous oxide + naloxone	1
fluoxetine	4
fluoxetine + vitamin c	1
folic acid	2
folic acid + nitrous oxide	1
gabapentin	1
glibenclamide	1
glucosamine	1
glutamine	2
heparin	2
hydralazine	1
ibuprofen	4
immune globulin	3
indomethacin	3
ketoprofen	1
levocarnitine	1
levodopa	2
lidocaine	2
liothyronine	1
lithium	8
magnesium	2
magnesium + methylprednisolone	1
magnesium chloride + polyethylene glycol	3
magnesium sulfate	5
magnesium sulfate + polyethylene glycol	2
mannitol	3
melatonin	21
meloxicam	1
metformin	5
methotrexate	3
methylprednisolone	81
methylprednisolone + acetylcysteine	1
methylprednisolone + epoietin	1
methylprednisolone + magnesium chloride + polyethylene glycol	1
methylprednisolone + magnesium sulfate	1
methylprednisolone + melatonin	1
methylprednisolone + methotrexate	1
methylprednisolone + mycophenolate	1
methylprednisolone + pregabalin	1
methylprednisolone + rosuvastatin	1
methylprednisolone sodium succinate	23
methylprednisolone sodium succinate + aminocaproic acid	1
methylprednisolone sodium succinate + dantrolene	1
methylprednisolone sodium succinate + vitamin c	1
mexiletine	2
minocycline	22
minocycline + tacrolimus	1
modafinil	1
montelukast	2
morphine	6
morphine + minocycline	1
morphine sulfate	2
mycophenolate	1
naloxone	24
naltrexone	1
naproxen	2
niacin	1
nicotine	1
nifedipine	1
nitrous oxide	1
omega 3	5
oxandrolone	1
pentobarbital	1
phenytoin	4
pioglitazone	3
plasma	1
platelets	1
polyethylene glycol	10
prednisolone	1
prednisone	1
pregabalin	2
progesterone	3
progesterone + vitamin d	1
propofol	2
selegiline	1
sevoflurane	1
simvastatin	8
sitagliptin	1
tacrolimus	8
tadalafil	1
tamoxifen	8
testosterone	2
theophylline	1
thiopental	1
thiopental + naloxone	1
topiramate	3
tramadol	1
trifluoperazine	1
ubiquinone	1
valproic acid	10
vitamin c	3
vitamin c e	1
vitamin d	2
vitamin e	2
zinc	4
