# Supplementary material for: Impact of commonly administered drugs on the progression of spinal cord injury: a systematic review
Source: Commun Med (Lond). 2024 Oct 24;4:213. doi: 10.1038/s43856-024-00638-0 (PMC11502874; doi:10.1038/s43856-024-00638-0)
Supplement: Supplementary file 5 — Supplementary Data 2 [file 43856_2024_638_MOESM5_ESM.xlsx]

## Sheet: DataS2
Category	Harmonised assessment name	Assessment name as reported in literature
locomotion	BBB	Basso Beatie Brenahan (BBB) locomotor scale
		Basso Beattie and Bresnahan (BBB) rating scale
		Basso Beattie Brenahan (BBB) locomotor scale
		Basso-Beatie-and Bresnahan (BBB) scale
		Basso-Beatie-Bresnahan (BBB) scale
		BBB
		BBB hind limb locomotor rating scale
		BBB lcoomotor score
		BBB locomoter scale
		BBB locomotor rating scale
		BBB locomotor scale
		BBB locomotor scale (canine)
		BBB locomotor scale (modified)
		BBB locomotor scale (mouse version adapted to local protocol)
		BBB locomotor scale (mouse version)
		BBB locomotor score
		BBB Locomotor test
		BBB locomotor test
		BBB method
		BBB rating scale
		BBB scale
		BBB score
		BBB scoring
		BBB scoring scale
		BBB scoring system
		BBB subscores
		BBB subscoring
		BBB test
		modified BBB hindlimb locomotor scale
		modified murine BBB hindlimb locomotor rating scale
		modified murine BBB hindlimb locomotor-rating scale
		modified murine BBB scale
		straight alley BBB
	BMS	Basso mouse scale
		Basso Mouse Scale (BMS)
		Basso Mouse scale (BMS)
		Basso mouse scale (BMS)
		BBB locomotor scale (mouse version adapted to local protocol)
		BMS
		BMS scale
		BMS score
	beam walk test	beam walk
		beam walk test
		beam walk tests
		Beam walking test
		narrow beam crossing test
		narrow beam test
		narrow beam test
		narrow beam-crossing test
		tapered beam test
		tapered beam walk test
	footprint analysis	foot print analysis (fine motor control)
		footprint analysis
		footprint analysis (fine motor control)
		footprint recording
	gait analysis	2D hindlimb kinematics during weight-supported treadmill locomotion
		3D kinemtic data
		angulograms (quality and range of motion)
		base of support
		catwalk gait analysis
		CatWalk gait analysis
		Catwalk-automated quantitative gait analysis
		Gait analysis
		gait analysis (DigiGait)
		gait analysis with CatWalk XT 10.6 multivariate system
		gait recording
		hind limb gait
		kinematic analysis with the CatWalk gait analysis system
		kinematic profile
		locomotion analsyis with MotoRater apparatus
		locomotor analysis with MotoRater apparatus
		toe spread index
	grid walking test	grid walk test
		gridwalk test
		grid walking test
		grid-walking test
		horizontal grid walking
		ability to traverse wire grid
		horizontal grid
		grid footfalls
		grid walking
	inclined plane test	angled plane score
		incline plane score (IPS)
		incline plane test method
		inclined plane
		inclined plane assessemnt
		inclined plane assessment
		inclined plane method
		inclined plane method of Rivlin and Tator
		inclined plane score
		inclined plane score (IPS)
		inclined plane task
		inclined plane technique
		inclined plane test
		inclined plane test (modified Rivlin's method)
		inclined plane test method
		inclined plane tests
		inclined plate test
		inclined test
		rivlin and tator's inclined plane test
		Rivlin inclined plane test
	ladder walk test	45 degrees ladder walk test
		footfalls
		horizontal ladder
		horizontal ladder crossing test
		horizontal ladder task
		horizontal ladder test
		horizontal ladder test (adapted to local protocol)
		horizontal ladder walk test
		horizontal ladder walk tests
		ladder walk
		ladder walk test
		ladder walk tests
		walk on ladder
	locomotor (other)	activity box
		activity box test (ABT)
		activity measures
		categorisation of walking ability (paraplegia/poor walker/walker)
		clinical grading
		clinical motor exam (Drummond and Moore)
		Drummond and Moore criteria
		Drummond and Moore motor function score
		Eugene D Means and Douglas K Anderson's motility score
		Forelimb locomotor scale
		grading of motor disturbance (Drummond and Moore scale)
		gross motor activity (activity box)
		hind limb motor function score (MFS)
		motor capacity
		motor deficit index
		motor function
		motor function scale
		motor function scale (Farooque)
		motor performance on rotarod
		neurological function (walking status)
		neurological scores (locomotor status)
		Open field test
		open field test
		porcine thoracic behavior scale
		presence/absence of hindlimb paralysis
		recovery index (mobility)
		rotarod
		rotarod locomotor function test
		spontaneous movement
		unprompted walking motor score
	swimming	swimming performance
		swimming test
	Tarlov scale	five-point modified Tarlov scale
		hind limb motor function (modified Tarlov)
		hind-limb motor-function according to Tarlov
		modified five-point scale developed by Tarlov
		modified Tarlov method
		modified Tarlov rating system
		modified Tarlov scale
		modified Tarlov scale
		modified Tarlov score
		modified Tarlov scoring system
		modified tarlov's grading scale
		modified Tarlov's motor scale
		motor function (modified Tarlov scale)
		Tarlov motor scale
		Tarlov scale
		Tarlov scoring
		Tarlov scoring system
		Tarlov's scoring system
		Tarlow scale
forelimb function	grip strength	grip strength meter
		grip strength task
	reaching or retrieval	directed forepaw reaching (DFR)
		grasping test (food retrieval)
		modified Montoya's staircase test
		Montoya staircase reaching
		staircase test
		vermicelli handling test
	rearing	cylinder rearing test
		cylinder test (forelimb assymetry)
		open field test (rearing)
		paw placement
		rearing
sensory and pain	mechanical reactivity	cutaneus trunchi muscle reflex
		cutaneus trunci muscle (CTM) reflex
		foot withdrawal under mechanical stimuli
		girdle test
		localisation reflex
		mechanical reactivity
		mechanical reactivity (von Frey)
		mechanical sensitivity
		mechanical sensitivity (von Frey filaments)
		proprioception
		proprioceptive placing response
		response to mechanical stimuli
		sensory function (paw withdrawal)
		sensory function (von Frey filaments)
		sensory testing (forelimb withdrawal under mechanical stimulation)
		tactile capacity
		tactile reactivity
		tactile reactivity (girdle test)
		tactile sensory test with Von Frey filaments
		tape sensing and removal test
		touch-evoked agitation
		vocal/sensory score
		vocalization threshold to mechanical pressure
		Von Frey test
		von Frey test
		Von Frey testing
	other reflexes	physiological reflexes
		test of hindlimb reflexes
	pain	gross neurologic examination
		hindpaw pinprick sensory threshold test
		hindpaw pinprick sensory treshold test
		hindpaw withdrawal threshold for mechanical allodynia
		hindpaw withdrawal treshold for mechanical allodynia
		mechanical allodynia
		mechanical allodynia testing
		painful stimulus by pinching of rat tail
		paraplegia status (tail pinch)
		pinprick
		purposeful response to paw pinch
		Rat Grimace Scale
		response to noxious stimulation
		sensitivity to pain
		Von Frey test of mechanical allodynia/hyperalgesia
	thermal reactivity	acetone drop test
		Hargreave's test
		hot-water test
		neuropathic pain evaluation [acetone drop test and thermal hyperalgesia]
		nociceptive reactivity (thermal shock threshold tested through tail-flick test)
		nociceptive reactivity (thermal)
		sensory blockade (heat)
		sensory function (hot plate/cold stimulation)
		tail flick test
		tail-flick test
		thermal hyperalgesia
		thermal reacitivity (standard hot-plate test/cold stimulation)
		thermal reactivity
		thermal sensitivity
		Thermal Sensitivity
		thermal sensitivity (tail flick)
	toe spread test	toe spread test
		toe-spread test
		toe spread tests
		toe spread
		toe spread reflex
electrophysiology	electrophysiology (other)	activity in hemidiaphragm and phrenic nerve ipsilateral to hemisection
		assessment of H-reflex
		compound action potential (CAP) recording
		compound action potentials
		EMG recordings
		frequency dependent depression (FDD) of H-reflex
		H-reflex analysis
		sciatic nerve stimulation
	motor evoked potentials	corticomotor evoked potentials
		corticomotor evoked potentials (CMEPs)
		evoked muscle responses (EMR)
		evoked potential test (MEP)
		motor evoked potential
		motor evoked potential (MEP)
		motor evoked potentials
		motor evoked potentials (MEP)
		motor evoked potentials recording
		Motor-evoked potential (MEP)
		motor-evoked potential (MEPs)
		motor-evoked potentials (MEPs)
		rubrospinal motor evoked potentials (rMEP)
		spinal motor–evoked potentials (sMEPs)
	somatosensory evoked potentials	cortical somatosensory evoked potentials
		cortico somatosensory evoked potentials (CSEP)
		evoked potentials measured
		SEPs
		somatosensory evoked potential (SEP)
		somatosensory evoked potential (SEPs)
		somatosensory evoked potential (SSEP)
		somatosensory evoked potentials
		somatosensory evoked potentials (SEP)
		somatosensory evoked potentials (SEPs)
		somatosensory evoked potentials (SSEP)
		somatosensory evoked potentials (SSEPs)
		somatosensory evoked responses (SER)
		somatosensory-evoked potential (SEPs)
		somatosensory-evoked potentials (SEPs)
		somotosensory evoked potentials (SSEP)
		SSEP
		SSEPs
	spinal cord evoked potentials	spinal cord evoked potential recording
		spinal cord evoked potentials
		spinal cord evoked potentials (SCEPs)
		spinal evoked potentials (SEP)
other	composite scores	motor sensory deficit index (MSDI)
		neurologic scores (motor and sensory deficit)
		sensory and motor evaluations (paraplegia status)
	Gale scale	combined behavioral score (Gale scale/CBS)
		functional deficits scoring
		Gale scale
		gale scale
		modified Gale scale
		motor function scale (modified Gale)
		motor function scale according to Gale et al. (1985)
		motor function score (modified Gale)
		overall hindlimb impairment (modified CBS)
	hindfoot bar grab test	hindfoot bar grab test
		hindfoot bar grab tests
	micturition	bladder function
		micturition (voiding behaviour)
	spinal cord blood flow	spinal cord blood flow
		spinal cord blood flow (SCBF)
