# Supplementary material for: Impact of commonly administered drugs on the progression of spinal cord injury: a systematic review
Source: Commun Med (Lond). 2024 Oct 24;4:213. doi: 10.1038/s43856-024-00638-0 (PMC11502874; doi:10.1038/s43856-024-00638-0)
Supplement: Supplementary file 6 — Supplementary Data 3 [file 43856_2024_638_MOESM6_ESM.xlsx]

## Sheet: DataS3
Category	Variable extracted	Details
General information	Person in charge	Person in charge of the data extraction
General information	Authors	First author et al
General information	Year	Year of publication
General information	Title	Full title
General information	DOI or PMID	Unique identifier
General information	Language	Language of the main text
Inclusion/exclusion	Included/excluded	Included or excluded
Inclusion/exclusion	Reason for exclusion	Primary reason of exclusion
Inclusion/exclusion	Reason for exclusion	Reason of exclusion if primary reason of exclusion is "out of scope"
Inclusion/exclusion	Reason for exclusion (description)	Description of the reason of exclusion
Classification	Data collection	Prospective or retrospective (human studies only)
Classification	Analysis	Prospective or retrospective (human studies only)
Study population	Species	Species studied among humans, mice, rats, dogs, cats, fish, lampreys, sheep, rabbits, guinea pigs, others
Study population	Species information	Information about subspecies used
Study population	Count, n	Total number of subjects reported
Study population	Count, n control group	Number of subjects in control group (included in analysis)
Study population	Count, n died in control group	Number of subjects assigned to control group not included in analysis due to premature death
Study population	Count, n excluded in control group	Number of subjects assigned to control group not included in analysis for other reasons
Study population	Count, n treatment group	Number of subjects in treatment group (included in analysis)
Study population	Count, n died in treatment group	Number of subjects assigned to treatment group not included in analysis due to premature death
Study population	Count, n excluded in treatment group	Number of subjects assigned to treatment group not included in analysis for other reasons
Study population	Comment on counts	Details on counts, especially when total control + total treament do not add to total n
Study population	Sex (n, ratio, percentage)	Information about sex of subjects as reported in the publication
Study population	Sex	One option among female, male, mixed and not reported
Study population	Sex (%, male)	% male included in the study
Study population	Age [days, months, years]	Information about age of subjects as reported in the publication
Study population	Age (mean)	Mean age (when applicable)
Study population	Age (SD)	SD age (when applicable)
Study population	Age (min)	Minimum age (when age range reported)
Study population	Age (max)	Maximum age (when age range reported)
Study population	Age (units)	Age units used among days, weeks, months and years
Study population	Age (comments)	Comment on age information, one option among not reported, adult, young, for publication not reporting precise age included
Study population	Weight [g, kg, pounds]	Information about weight of subjects as reported in the publication
Study population	Weight (mean)	Mean weight (when applicable)
Study population	Weight (SD)	SD weight (when applicable)
Study population	Weight (min)	Minimum weight (when weight range reported)
Study population	Weight (max)	Maximum weight (when weight range reported)
Study population	Weight (unit)	Weight units among g, kg, pounds
Study population	Weight (comments)	Comment on weight information (e.g., not reported)
Study population	Injury characteristics (level, severity)	Information about injury characteristics included level and severity as reported in the publication
Study population	Injury level	Level of injury (unique level or range for animal studies, number of subject per level or category for human studies)
Study population	Injury severity	Injury severity among moderate, mild, severe, complete, incomplete, paraplegia, tetraplegia, not reported, mixed and moderate-severe
Study population	Injury mechanism	Injury mechanism among contusion, compression, distraction, dislocation, transection, ischemia, trauma and others. Note this classification mainly applies for animal models, injury mechanism reported may differ in human studies
Study population	Injury mechanism (details)	Details on injury mechanisms (e.g., height and weight used in contusion injuries, time before repurfusion in ischmic injuries etc)
Study population	Duration of SCI	Duration of SCI before euthanasia (animals) or duration of SCI before inclusion in study (human)
Drug information	Drug(s)	Drug(s) studied in the publication
Drug information	Drug name harmonized	Drug name harmonized based on [Bourguignon et al., 2022]
Drug information	MP used as main drug?	Yes or no, for publication investigation methylprednisolone and methylprednisolone sodium succinate only (assess if the drug was the main drug of interest or used as positve control)
Drug information	Dose (absolute dose or mg/kg)	Dose given
Drug information	Time (minutes pre-injury, minutes post-injury)	Timing of start of treatment compared to injury
Drug information	Duration of treatment	Duration of treatment
Drug information	Timing (e.g., BID, PID)	Frequency of treatment
Drug information	Route	Route used for drug administration
Drug information	Route (comment when multiple)	Comments on the route used
Neurological and functional assessment	What was assessed? (e.g., neurological, functional recovery, spasticity, walking function, electrophysiology)	Type of neurological/functional assessment (broad categories)
Neurological and functional assessment	Name/type of asessement	Neurological/functional assessments as named in the publication
Neurological and functional assessment	Name of assessment harmonised	Neurological/functional assessments' names harmonised as described in Table S3
Neurological and functional assessment	Details on assessement	Details on assessments as described in the publications
Neurological and functional assessment	Timing of assessement	Time of assessment with respect to the injury
Neurological and functional assessment	Assessment on day 28 (yes/no)	Whether subjects were assessed at day 28 after injury (applies to experiments testing methylprednisolone and methylprednisolone sodium succinate only)
Neurological and functional assessment	Was observer blinded?	Options among no, yes and not reported
Neurological and functional assessment	Drug effect on functional assessment	Options qualifying effects among positive, negative, no effect, mixed (assessment), mixed (dosage), mixed (timing), mixed (regime), no stats, mixed (stats/no stats), mixed (assessment) + mixed (timing), not reported, mixed (dosage) + mixed (timing), mixed (dosage) + mixed (assessment), mixed (dosage) + mixed (regime), mixed (assessment) + mixed (regime)
Neurological and functional assessment	Drug effect on functional assessment (details)	Details on the effects reported allowing to categorize the effects in the previous column
Neuroanatomical assessments	What was assessed? (e.g., histological measures, cavitity measures, ect )	Type of histological assessment (broad categories)
Neuroanatomical assessments	Name/type of asessement	Histology assessments as named in the publication
Neuroanatomical assessments	Timing of assessement	Time of assessment with respect to the injury
Neuroanatomical assessments	Was observer blinded?	Options among no, yes and not reported
Neuroanatomical assessments	Drug effect on neuroanatomical assessment	Options qualifying effects among positive, negative, no effect, mixed (assessment), mixed (dosage), mixed (timing), mixed (timing of assessment), no stats, mixed (stats/no stats), mixed (assessment) + mixed (dosage), not reported, and mixed (assessment) + mixed (timing)
Neuroanatomical assessments	Drug effect on neuroanatomical assessment (details)	Details on the effects reported allowing to categorize the effects in the previous column
Conclusions and others	Drugs given to treat infections/pain ect.	Other drugs given to subjects according to the study protocol (e.g., pain relief plan, infection treatment or prophylaxis, anesthesia)
Conclusions and others	Conclusion of study	Conclusions as reported in the publication
Conclusions and others	Limitations	Limitations mentioned in the publication
Conclusions and others	Remarks/Comments	Personal remark or comments following extractions
Conclusions and others	Combination of drugs tested	Options among no, yes (drug of interest + drug of interest), and yes (drug of interest + drug not of interest)
Conclusions and others	Contradictions present in the results	Yes or no, flags contradictions between text and figures presented in a given manuscript
