# Supplementary material for: Impact of commonly administered drugs on the progression of spinal cord injury: a systematic review
Source: Commun Med (Lond). 2024 Oct 24;4:213. doi: 10.1038/s43856-024-00638-0 (PMC11502874; doi:10.1038/s43856-024-00638-0)
Supplement: Supplementary file 7 — Supplementary Data 4 [file 43856_2024_638_MOESM7_ESM.xlsx]

## Sheet: DataS4
Experiment	Domain of bias										Total bias score
	Species	Sample size	Sex	Age	Level of injury	Dose	Treatment time	Route	Results	Blinding
Pinzon et al. (2008, minocycline)	0	0	0	1	0	0	0	0	0	0	1
Sharp et al (2013, ibuprofen)	0	0	0	0	0	0	0	0	0	0	0
Liu et al (2015, omega 3)	0	1	0	1	0	0	0	0	0	0	2
Bimbova et al (2018, atorvastatin)	0	0	0	1	0	0	0	0	0	1	2
Liu et al (2017, omega 3)	0	1	0	1	0	0	0	0	0	0	2
Yang et al (2016, niacin)	0	0	0	1	0	0	0	0	0	0	1
Jiang et al (2004, methylprednisolone)	0	1	0	1	0	0	0	0	0	0	2
Halt et al (1992, ethanol + isoflurane)	1	0	2	2	0	0	0	0	0	0	5
Halt et al (1992, ethanol + ketamine + pentobarbital)	1	0	2	2	0	0	0	0	0	0	5
Durham-Lee et al (2011, amiloride)	0	0	0	1	0	0	0	0	0	1	2
Imai et al (2018, amiloride)	0	1	0	0	0	0	0	0	0	1	2
Krisa et al (2012, amphetamine)	0	0	0	1	0	0	0	0	0	0	1
Hook et al (2011, morphine)	0	0	0	0	0	0	0	0	0	0	0
Gao et al (2014, methylprednisolone)	0	0	0	1	0	0	0	0	0	1	2
Baiyila et al (2018, methylprednisolone)	0	0	2	1	0	0	2	0	0	1	6
Bilginer et al (2009, methylprednisolone)	0	0	0	1	0	0	0	0	0	1	2
Bilginer et al (2009, mycophenolate)	0	0	0	1	0	0	0	0	0	1	2
Bilginer et al (2009, methylprednisolone + mycophenolate)	0	0	0	1	0	0	0	0	0	1	2
Hong et al (2020, vitamin c)	0	1	0	0	0	0	0	0	0	0	1
Martins et al (2018, dantrolene)	0	0	0	0	0	0	0	0	0	0	0
Gao et al (2016, atorvastatin)	0	0	0	0	0	0	0	0	0	1	1
Déry et al (2009, atorvastatin)	0	0	0	1	0	0	0	0	0	1	2
Yeng et al (2016, estradiol)	0	0	0	1	0	0	0	0	0	0	1
Genovese et al (2005, melatonin)	0	0	0	2	0	0	0	2	0	1	5
Pannu et al (2005, atorvastatin)	0	1	0	2	0	0	0	0	0	0	3
Nash et al (2002, methylprednisolone)	0	0	2	1	0	0	0	0	0	0	3
Zhang et al (2015, azithromycin)	0	1	0	0	0	0	0	0	0	0	1
Faden et al (1981, naloxone)	1	0	0	1	0	0	0	0	0	0	2
Giulian et al (1990, dexamethasone)	0	1	2	2	1	0	0	0	0	1	7
Salzman et al (1991, cyproheptadine)	0	0	0	2	0	0	0	0	0	0	2
Siriphorn et al (2012, estradiol)	0	0	0	1	0	0	0	0	0	0	1
Mohammadshirazi et al (2019, lithium)	0	0	0	1	0	0	0	0	0	1	2
Rabchevsky et al (2002, methylprednisolone sodium succinate)	0	0	0	1	0	0	0	0	0	0	1
Borgens et al (2001, polyethylene glycol)	1	0	2	1	1	0	0	0	0	1	6
Ditor et al (2007, polyethylene glycol)	0	0	0	2	0	0	0	0	0	0	2
Ditor et al (2007, magnesium sulfate)	0	0	0	2	0	0	0	0	0	0	2
Ditor et al (2007, magnesium sulfate + polyethylene glycol)	0	0	0	2	0	0	0	0	0	0	2
Liu et al (2015, carvedilol)	0	0	0	0	0	0	0	0	0	0	0
Diaz-Ruiz et al (2011, dapsone)	0	0	0	1	0	0	0	0	0	0	1
Krityakiarana et al (2016, melatonin)	1	0	0	0	0	0	0	0	0	1	2
Vanicky et al (2002, methylprednisolone sodium succinate)	0	0	0	2	0	0	0	0	0	0	2
Behrmann et al (1994, methylprednisolone sodium succinate)	0	0	0	2	0	0	0	0	0	0	2
Sadanaga et al (1989, chlorpromazine)	0	1	0	2	0	0	0	0	0	0	3
Gueye et al (2015, vitamin d)	0	0	0	0	0	0	0	0	0	1	1
Guth et al (1994, indomethacin)	0	0	0	2	0	0	2	0	2	0	6
Nazemi et al (2020, minocycline)	0	0	0	1	0	0	0	0	0	1	2
Lopez et al (2004, bupivacaine)	0	0	0	0	0	0	0	0	0	0	0
Namjoo et al (2018, estradiol) - rats - 10.1007/s11011-018-0220-8	0	0	0	1	0	0	0	0	0	0	1
Çavus et al (2014, methylprednisolone)	0	0	0	0	0	0	0	0	0	0	0
Çavus et al (2014, acetylcysteine)	0	0	0	0	0	0	0	0	0	0	0
Çavus et al (2014, methylprednisolone + acetylcysteine)	0	0	0	0	0	0	0	0	0	0	0
Kang et al (2017, estradiol)	0	0	0	0	2	0	0	0	0	1	3
Baltin et al (2021, methylprednisolone sodium succinate)	0	0	0	2	0	0	0	0	0	1	3
Chen et al (2018, methylprednisolone)	0	1	0	1	0	0	0	0	0	1	3
Caliskan et al (2016, etomidate)	0	0	0	1	0	0	0	0	0	0	1
Caliskan et al (2016, epoietin)	0	0	0	1	0	0	0	0	0	0	1
Caliskan et al (2016, etomidate + epoietin)	0	0	0	1	0	0	0	0	0	0	1
Cayli et al (2004, methylprednisolone)	0	0	0	1	0	0	0	0	0	1	2
Cayli et al (2004, melatonin)	0	0	0	1	0	0	0	0	0	1	2
Cayli et al (2004, methylprednisolone + melatonin)	0	0	0	1	0	0	0	0	0	1	2
Cayli et al (2004, ethanol)	0	0	0	1	0	0	0	0	0	1	2
Cetin et al (2006, methylprednisolone)	0	0	2	2	0	0	0	0	0	1	5
Cetin et al (2006, epoietin)	0	0	2	2	0	0	0	0	0	1	5
Cetin et al (2006, methylprednisolone + epoietin)	0	0	2	2	0	0	0	0	0	1	5
Ha et al. (2008, pregabalin)	0	0	0	1	0	0	0	0	0	1	2
Ha et al. (2008, methylprednisolone)	0	0	0	1	0	0	0	0	2	1	4
Ha et al. (2008, minocycline)	0	0	0	1	0	0	0	0	2	1	4
Aslan et al (2009, dexmedetomidine)	0	0	1	2	0	0	0	0	2	0	5
Aslan et al (2009, dantrolene)	0	0	1	2	0	0	2	0	0	0	5
Colón et al (2018, tamoxifen)	0	1	0	0	0	0	0	0	0	0	1
Xu et al (2009, dexamethasone)	0	0	0	1	0	0	0	0	0	1	2
Saganová et al (2009, tacrolimus)	0	0	0	2	0	0	0	0	0	1	3
Fabela-Sánchez et al (2018, albumin)	0	0	0	2	0	0	0	0	0	0	2
Darvishi et al (2014, valproic acid)	0	1	0	2	0	0	0	0	1	1	5
Torres et al (2018, dantrolene)	0	0	0	0	0	0	0	0	0	1	1
Guo et al (2018, metformin)	0	0	0	2	0	0	2	0	0	0	4
Chio et al (2021, immune globulin)	0	0	0	1	0	0	0	0	0	0	1
Kopper et al (2019, azithromycin)	0	0	0	0	0	0	0	0	0	0	0
Afshary et al. (2020, minocycline)	0	0	0	2	0	0	0	0	0	0	2
Zhang et al. (2017, metformin) - rats - 10.1007/s12035-016-9895-1	0	1	0	1	0	0	0	0	0	0	2
Liu et al. (2017, lithium)	0	1	0	0	0	0	0	0	0	1	2
Jin et al. (2021, buspirone)	0	0	0	0	0	0	0	0	0	0	0
Jin et al. (2021, fluoxetine)	0	0	0	0	0	0	0	0	0	0	0
Brandoli et al. (2001, dexamethasone)	0	0	0	2	0	0	0	0	0	0	2
Faden et al (1984, naloxone)	0	0	2	2	2	0	0	0	0	0	6
Hashimoto et al. (1991, naloxone)	0	0	0	2	0	0	0	0	0	0	2
Winkler et al (1994, naloxone)	0	0	0	2	0	0	0	0	0	1	3
Faden et al (1983, naloxone) - cats	0	0	0	2	0	0	0	0	0	0	2
Faden et al (1983, naloxone) - rats	0	0	0	2	0	0	0	0	1	0	3
Faden et al (1983, naloxone) - rabbit	0	0	2	2	1	0	0	0	1	0	6
Chen et al. (2020, ezetimibe)	0	0	0	1	0	0	0	0	0	0	1
Oslau et al (2014, selegiline)	0	1	0	2	0	0	0	0	1	1	5
Salem et al. (2017, methylprednisolone sodium succinate)	0	0	0	1	0	0	0	0	0	0	1
Salem et al. (2017, vitamin c)	0	0	0	1	0	0	0	0	0	0	1
Salem et al. (2017, methylprednisolone sodium succinate + vitamin c)	0	0	0	1	0	0	0	0	0	0	1
Abdanipour et al. (2012, valproic acid)	0	0	0	2	0	0	0	0	0	0	2
Teixeira et al. (2018, methylprednisolone)	0	0	0	0	0	0	0	0	0	0	0
Tong et al. (2018, lithium)	0	1	0	1	2	0	0	0	0	1	5
Karatas et al. (2015, carvedilol)	0	0	2	2	0	2	2	2	0	1	11
Papa et al. (2016, minocycline)	0	1	2	2	0	0	0	0	0	0	5
Pourheydar et al. (2018, ubiquinone)	0	0	0	2	0	0	0	0	0	1	3
Pourheydar et al. (2018, vitamin c)	0	0	0	2	0	0	0	0	0	1	3
Wang et al. (2017, minocycline)	0	0	0	2	0	0	0	0	0	0	2
Wang et al. (2019, minocycline)	0	0	0	1	0	0	0	0	0	1	2
Khoshsirat et al. (2018, methylprednisolone)	0	0	0	1	0	0	2	2	0	0	5
Fee et al. (2007, progesterone)	0	0	0	0	0	0	0	2	0	0	2
Ritz et al. (2008, estradiol)	0	0	0	1	0	0	0	0	0	0	1
Means et al. (1981, methylprednisolone sodium succinate)	0	0	0	2	0	0	0	0	0	0	2
Holtz et al. (1990, methylprednisolone)	0	0	0	2	0	0	0	0	1	1	4
Korkmaz et al. (2015, montelukast)	0	0	0	2	1	0	0	2	0	0	5
Haghighi et al. (1987, naloxone)	0	0	2	1	0	0	0	0	0	1	4
Arias (1985, naloxone)	0	0	0	2	0	0	0	0	0	1	3
Ross et al. (1993, methylprednisolone)	0	0	0	2	0	0	0	0	0	0	2
Gerber et al. (1980, phenytoin)	0	0	2	2	0	0	0	0	0	0	4
Gerber et al. (1980, dexamethasone)	0	0	2	2	0	0	0	0	0	0	4
Silva et al. (2008, prednisone)	0	0	0	0	0	0	0	0	0	1	1
Pan et al. (2006, tacrolimus)	0	0	0	1	0	0	0	0	0	0	1
Liu et al. (2017, methylprednisolone)	0	0	0	2	0	0	0	0	0	1	3
Liu et al. (2017, methotrexate)	0	0	0	2	0	0	2	0	0	1	5
Liu et al. (2017, methylprednisolone + methotrexate)	0	0	0	2	0	0	0	0	0	1	3
Ahmad et al. (2016, minocycline)	0	0	0	1	0	0	0	0	0	0	1
Ahmad et al. (2016, tacrolimus)	0	0	0	1	0	0	0	0	0	0	1
Ahmad et al. (2016, minocycline + tacrolimus)	0	0	0	1	0	0	0	0	0	0	1
Meng et al. (2011, methylprednisolone)	0	1	2	1	0	0	0	0	1	0	5
Shen et al. (2019, levocarnitine)	0	0	0	0	0	0	0	0	0	1	1
Cristante et al. (2013, fluoxetine)	0	0	0	0	0	0	2	0	1	0	3
Zhou et al. (2016, calcitriol)	0	0	0	1	0	0	0	0	0	0	1
Nantwi et al. (1998, theophylline)	1	0	0	1	0	0	0	0	1	1	4
Genovese et al. (2007, dexamethasone) - mice - 10.1111/j.1600-079X.2007.00454.x	1	0	2	2	0	0	0	0	0	1	6
Genovese et al. (2007, melatonin)	1	0	2	2	0	0	0	0	0	1	6
Genovese et al. (2007, dexamethasone + melatonin)	1	0	2	2	0	0	0	0	0	1	6
Farsi et al. (2015, methylprednisolone)	1	0	0	1	0	0	0	0	0	0	2
Farsi et al. (2015, magnesium sulfate)	1	0	0	1	0	0	0	0	0	0	2
Farsi et al. (2015, methylprednisolone + magnesium sulfate)	1	0	0	1	0	0	0	0	0	0	2
Yin et al. (2013, methylprednisolone)	0	0	0	1	0	0	0	0	0	0	1
Lu et al. (2016, methylprednisolone)	0	0	0	0	0	0	0	0	0	0	0
Li et al. (2016, methylprednisolone)	0	0	0	1	0	0	0	0	0	0	1
Hou et al. (2015, celecoxib)	0	0	0	0	0	0	2	0	0	1	3
Qinxuan et al. (2020, dexamethasone + estrogen)	0	0	0	0	0	0	0	0	0	0	0
Qinxuan et al. (2020, dexamethasone)	0	0	0	0	0	0	0	0	0	0	0
Letaif et al. (2015, estradiol)	0	0	0	0	0	0	0	0	0	0	0
Hains et al. (2004, phenytoin)	0	0	0	1	0	0	0	0	0	1	2
Mann et al. (2008, epoetin)	0	0	0	2	0	0	0	0	0	0	2
Mann et al. (2008, darbepoetin)	0	0	0	2	0	0	0	0	0	0	2
Liao et al. (2014, methylprednisolone)	0	0	1	1	0	0	0	0	0	1	3
Li et al. (2019, methylprednisolone)	0	0	0	0	0	0	2	2	0	1	5
Wu et al. (2019, methylprednisolone)	0	0	0	1	0	0	2	0	0	0	3
Rong et al. (2018, methotrexate)	0	0	0	0	0	0	2	0	0	1	3
Wong et al. (2012, amphetamine)	0	0	0	0	0	0	0	0	0	0	0
Lima et al. (2020, citalopram)	0	0	0	0	0	0	0	0	0	0	0
Li et al. (2014, methylprednisolone)	0	0	0	1	0	0	0	0	0	0	1
Chen et al. (2014, vitamin c e)	0	0	0	1	0	0	2	0	0	0	3
Akdemir et al. (1993, methylprednisolone)	0	0	0	2	0	0	0	0	0	0	2
Genovese et al. (2008, montelukast)	0	0	0	1	0	0	0	0	0	1	2
Chen et al. (2018, plasma)	0	1	0	0	0	2	0	0	0	0	3
Chen et al. (2018, platelets)	0	1	0	0	0	0	0	0	0	0	1
Kim et al. (2004, methylprednisolone)	0	0	0	1	0	0	0	0	0	0	1
Mbori et al. (2016, methylprednisolone)	0	0	0	0	0	0	0	0	0	0	0
Wiseman et al. (2009, methylprednisolone)	0	0	0	1	0	0	0	0	1	0	2
Wiseman et al. (2009, magnesium)	0	0	0	1	0	0	0	0	0	0	1
Wiseman et al. (2009, magnesium + methylprednisolone)	0	0	0	1	0	0	0	0	1	0	2
Ates et al. (2007, mexiletine)	0	0	0	1	0	0	0	0	1	1	3
Ates et al. (2007, phenytoin)	0	0	0	1	0	0	0	0	1	1	3
Serarslan et al. (2010, methylprednisolone)	0	0	0	2	0	0	0	0	0	1	3
Serarslan et al. (2010, tadalafil)	0	0	0	2	0	0	0	0	0	1	3
Hara et al. (2000, methylprednisolone sodium succinate)	0	0	0	2	0	0	0	0	0	0	2
Zendedel et al. (2018, estradiol)	0	1	0	0	0	0	0	0	0	0	1
Braughler et al. (1987, methylprednisolone sodium succinate)	0	0	2	1	0	0	0	0	0	0	3
Robertson et al. (1986, thiopental)	0	0	2	2	1	0	0	0	0	1	6
Robertson et al. (1986, magnesium sulfate)	0	0	2	2	1	0	0	0	0	1	6
Robertson et al. (1986, lidocaine)	0	0	2	2	1	0	0	0	0	1	6
Robertson et al. (1986, naloxone)	0	0	2	2	1	0	0	0	0	1	6
Robertson et al. (1986, thiopental + naloxone)	0	0	2	2	1	0	0	0	0	1	6
Kobrine et al. (1984, lidocaine)	1	0	2	1	0	0	0	0	1	1	6
Hallenbeck et al. (1983, naloxone)	0	0	2	2	0	0	0	0	0	0	4
Watanabe et al. (2012, minocycline)	0	0	2	2	1	0	0	0	0	0	5
Yücel et al. (2006, methylprednisolone)	0	0	0	1	0	0	0	0	0	0	1
Gürkan et al. (2020, methylprednisolone)	0	0	0	2	0	0	0	0	1	1	4
Schwartz et al. (2001, phenytoin)	0	0	0	1	0	0	0	0	0	1	2
Tator et al. (1983, liothyronine)	0	0	0	2	0	0	2	0	0	0	4
Young et al. (1982, methylprednisolone sodium succinate)	1	0	2	1	0	0	0	0	1	1	6
Saganova et al. (2008, minocycline)	0	0	0	2	0	0	0	0	0	1	3
Rivlin et al. (1979, epinephrine)	0	0	0	2	0	0	0	0	0	0	2
Rivlin et al. (1979, epinephrine + nitroprusside)	0	0	0	2	0	0	0	0	0	0	2
Zhang et al. (2020, methylprednisolone)	0	0	0	0	0	0	2	0	0	0	2
Zhang et al. (2020, metformin)	0	0	0	0	0	0	2	0	0	0	2
Genovese et al. (2007, dexamethasone) - mice - 10.1016/j.neuroscience.2007.06.059	0	0	0	1	0	0	0	0	0	1	2
Wu et al. (2017, sevoflurane)	0	1	0	1	0	0	0	0	0	1	3
Lee et al. (2016, fluoxetine + vitamin c)	0	1	0	1	0	0	0	0	0	0	2
de Figueiredo et al. (2018, tramadol)	0	0	0	0	0	0	2	0	0	0	2
Vasconcelos et al. (2016, magnesium chloride + polyethylene glycol)	0	0	0	0	0	0	0	0	0	0	0
Miranpuri et al. (2017, folic acid)	0	1	0	1	0	0	0	0	0	0	2
Gül et al. (2005, methylprednisolone)	0	0	2	2	0	0	0	0	1	1	6
Gül et al. (2005, melatonin)	0	0	2	2	0	0	0	0	1	1	6
Fu et al. (2007, naproxen)	0	0	0	2	0	0	0	0	0	0	2
Fu et al. (2007, ibuprofen)	0	0	0	2	0	0	0	0	0	0	2
Cheng et al. (2016, estradiol)	0	0	0	2	0	0	2	0	0	0	4
Hu et al. (2012, estradiol)	0	1	0	2	0	0	0	0	0	0	3
Sun et al. (2020, gabapentin)	0	1	1	0	0	0	0	0	0	0	2
McCreedy et al. (2018, diclofenac)	0	1	0	0	0	0	0	0	0	0	1
Tajkey et al. (2015, ceftriaxone)	0	0	0	0	2	0	2	0	0	1	5
Zheng et al. (2011, heparin)	0	0	0	1	0	0	0	0	0	1	2
Nguyen et al. (2012, immune globulin)	0	0	0	2	0	0	0	0	0	0	2
Ueno et al. (2011, minocycline)	0	0	2	0	0	0	0	0	0	0	2
Wang et al. (2009, ibuprofen) - rats	0	0	0	0	0	0	0	0	0	0	0
Wang et al. (2009, naproxen)	0	0	0	0	0	0	0	0	0	0	0
Wang et al. (2009, ibuprofen) - mice	0	0	0	0	0	0	0	0	0	0	0
Ozkunt et al. (2017, methylprednisolone)	0	0	0	1	0	0	0	0	1	0	2
Ozkunt et al. (2017, epoetin)	0	0	0	1	0	0	0	0	1	0	2
Zakeri et al. (2014, lithium)	0	1	0	2	0	0	0	0	0	0	3
Teng et al. (2004, minocycline)	0	1	0	2	0	0	0	0	0	0	3
Wu et al. (2010, methylprednisolone)	0	2	0	0	0	0	0	0	0	0	2
Huang et al. (2009, epoetin)	0	0	0	2	0	0	0	0	0	1	3
Lee et al. (2003, minocycline)	0	1	0	2	0	0	0	0	0	0	3
Lin et al. (2016, estradiol)	0	0	0	1	0	1	0	0	0	0	2
Faden et al. (1981, naloxone)	1	0	2	1	0	0	0	0	0	0	4
Holtz et al. (1991, methylprednisolone)	0	0	0	2	0	0	0	2	0	1	5
Gorio et al. (2007, methylprednisolone sodium succinate)	0	1	2	1	0	0	0	0	0	0	4
Ravikumar et al. (2005, nicotine)	0	0	0	0	0	0	0	0	0	0	0
Know et al. (2009, methylprednisolone)	0	0	0	2	0	0	0	0	0	0	2
Know et al. (2009, polyethylene glycol)	0	0	0	2	0	0	0	0	0	0	2
Know et al. (2009, magnesium sulfate)	0	0	0	2	0	0	0	0	0	0	2
Know et al. (2009, magnesium sulfate + polyethylene glycol)	0	0	0	2	0	0	0	0	0	0	2
Know et al. (2009, magnesium chloride + polyethylene glycol)	0	0	0	2	0	0	0	0	0	0	2
Know et al. (2009, methylprednisolone + magnesium chloride + polyethylene glycol)	0	0	0	2	0	2	0	0	0	0	4
Kachadroka et al. (2010, estradiol)	0	0	0	0	0	0	0	0	0	0	0
Roman et al. (2011, polyethylene glycol)	0	0	0	0	0	0	0	0	1	1	2
Bu et al. (2018, estradiol)	0	0	2	0	0	0	2	0	1	1	6
Fakhri et al. (2020, melatonin)	0	0	0	1	0	0	0	0	0	0	1
Hook et al. (2009, morphine sulfate)	0	0	0	0	0	0	0	0	0	1	1
Garcia-Ovejero et al. (2014, progesterone)	0	0	0	0	0	0	0	0	0	1	1
Erol et al. (2016, methylprednisolone)	0	0	0	2	0	0	0	0	0	1	3
Erol et al. (2016, topiramate)	0	0	0	2	0	0	0	0	0	1	3
Streijger et al. (2016, magnesium chloride + polyethylene glycol)	0	0	0	2	0	0	0	0	0	1	3
Streijger et al. (2016, magnesium sulfate)	0	0	0	2	0	0	0	0	0	1	3
Ji et al. (2005, methylprednisolone)	0	1	0	0	0	0	0	0	0	1	2
Doyle et al. (2004, levodopa)	0	0	2	2	2	0	0	0	1	1	8
Ibarra et al. (2004, methylprednisolone sodium succinate)	0	2	0	0	0	0	0	0	0	0	2
Kuroiwa et al. (2014, amiloride)	0	1	0	0	0	0	0	0	0	0	1
Wells et al. (2003, methylprednisolone)	0	0	0	0	0	0	0	0	0	1	1
Wells et al. (2003, minocycline)	0	0	0	0	0	0	0	0	0	1	1
Guizar-Sahagun et al. (2009, methylprednisolone sodium succinate)	0	0	0	1	0	0	0	0	0	1	2
Guizar-Sahagun et al. (2009, melatonin)	0	0	0	1	0	0	0	0	0	1	2
Lee et al. (2010, minocycline)	0	0	2	2	0	0	0	0	0	0	4
Lee et al. (2010, simvastatin)	0	0	2	2	0	0	0	0	0	0	4
Zeman et al. (2009, oxandrolone)	0	1	0	1	0	0	0	0	0	0	2
Cole et al. (1989, fentanyl + nitrous oxide )	0	0	0	2	0	0	0	0	1	0	3
Cole et al. (1989, fentanyl + nitrous oxide + naloxone)	0	0	0	2	0	0	0	0	1	0	3
Kuchner et al. (2000, dexamethasone)	0	0	0	1	0	0	0	0	0	0	1
Luo et al. (2013, methylprednisolone)	0	0	0	0	0	0	0	0	0	1	1
Thomas et al. (1999, progesterone)	0	0	0	1	0	0	0	0	0	1	2
Stewart et al. (2019, folic acid)	0	0	0	0	0	0	0	0	0	0	0
Stewart et al. (2019, nitrous oxide)	0	0	0	0	0	0	0	0	0	0	0
Stewart et al. (2019, folic acid + nitrous oxide)	0	0	0	0	0	0	0	0	0	0	0
Gok et al. (2007, methylprednisolone)	0	0	0	1	0	0	0	0	0	0	1
Dinc et al. (2013, methylprednisolone)	0	0	0	2	0	0	2	0	1	1	6
Lee et al. (2010, magnesium)	0	0	0	2	0	0	0	0	0	1	3
Sonmez et al. (2013, minocycline)	0	0	0	1	0	0	0	0	0	1	2
Cuzzocrea et al. (2008, estradiol)	0	0	0	1	0	0	0	0	1	1	3
Ren et al. (2017, polyethylene glycol)	1	0	0	2	0	0	0	0	1	1	5
Faden et al. (1984, dexamethasone)	0	0	2	2	0	0	0	2	0	0	6
Faden et al. (1984, methylprednisolone)	0	0	2	2	0	0	0	0	0	0	4
Xu et al. (2019, melatonin)	0	2	2	2	0	0	0	0	1	0	7
Li et al. (2019, melatonin)	0	0	0	0	0	0	0	0	0	0	0
Yang et al. (2020, melatonin)	0	0	0	0	0	0	0	0	0	1	1
Piao et al. (2014, melatonin)	0	0	0	0	0	0	0	0	0	1	1
Zhang et al. (2019, melatonin)	0	0	0	1	0	0	0	0	0	0	1
Shen et al. (2017, melatonin)	0	1	0	1	0	0	2	0	0	0	4
Esposito et al. (2009, melatonin)	1	0	2	2	0	0	0	2	0	1	8
Jing et al. (2019, melatonin)	0	0	0	1	0	0	2	0	0	0	3
Fee et al. (2010, melatonin)	0	1	0	0	0	0	0	0	0	1	2
Jeffrey-Gauthier et al. (2018, buspirone)	0	0	0	2	0	0	0	0	0	1	3
Holtz et al. (1989, naloxone)	0	0	0	2	0	0	0	0	0	1	3
Park et al. (2012, melatonin)	0	0	0	0	0	0	0	0	0	0	0
Ates et al. (2006, methylprednisolone)	0	0	0	0	0	0	0	0	1	0	1
Ates et al. (2006, ethanol)	0	0	0	0	0	0	0	0	1	0	1
Yingli et al. (2014, melatonin)	0	0	0	1	0	0	2	0	0	1	4
Yune et al. (2007, minocycline)	0	0	0	1	0	0	0	0	0	0	1
Yune et al. (2007, methylprednisolone)	0	0	0	1	0	0	0	0	0	0	1
Zhang et al. (2017, metformin) - rats - 10.1111/jcmm.13235	0	1	0	1	0	0	0	0	0	0	2
Park et al. (2014, hydralazine)	0	1	0	2	0	0	0	0	0	1	4
Stirling et al. (2004, minocycline)	0	0	2	1	0	0	0	0	0	0	3
Weaver et al. (2005, methylprednisolone)	0	0	0	2	0	0	0	0	0	0	2
Moutaery et al. (2000, aluminum)	0	0	0	1	0	0	0	0	0	0	1
de Mesquita Coutinho et al. (2016, tacrolimus)	0	0	0	1	0	0	0	2	0	1	4
Takami et al. (2002, methylprednisolone)	0	0	0	1	0	0	0	0	0	0	1
Chikawa et al. (2001, methylprednisolone)	0	0	0	0	0	0	0	0	0	0	0
Aceves et al. (2019, morphine)	0	0	0	0	0	0	0	0	0	1	1
Aceves et al. (2019, minocycline)	0	0	0	0	0	0	0	0	0	1	1
Aceves et al. (2019, morphine + minocycline)	0	0	0	0	0	0	0	0	0	1	1
Woller et al. (2014, morphine)	0	0	0	0	0	0	0	0	0	1	1
de la Torre Valdovino et al. (2016, tamoxifen)	1	0	0	1	0	0	0	0	0	1	3
Guo et al. (2015, acetylcysteine)	0	1	0	1	0	0	0	0	1	1	4
Black et al. (1991, naloxone)	0	0	1	2	0	0	0	0	0	0	3
Black et al. (1986, naloxone) - rats - 10.1227/00006123-198612000-00004	0	0	0	0	0	0	0	0	0	0	0
Black et al. (1986, naloxone) - rats - 10.1227/00006123-198612000-00005	0	0	0	2	0	0	0	0	0	0	2
Wang et al. (2020, metformin)	0	0	0	2	0	0	0	0	1	0	3
Lin et al. (2019, methylprednisolone)	0	1	0	0	0	2	0	0	1	0	4
Lin et al. (2019, methylprednisolone sodium succinate)	0	1	0	0	0	2	0	0	1	0	4
Koyanagi, Tator (1997, methylprednisolone)	0	0	0	2	0	0	0	0	0	1	3
Hook et al. (2017, morphine)	0	0	0	0	0	0	0	0	0	1	1
Wu et al. (2016, botulinum toxin)	0	0	0	1	0	0	0	0	1	0	2
Guth et al. (1994, indomethacin)	0	0	0	2	0	0	2	0	0	0	4
Lee et al. (2012, fluoxetine)	0	1	0	1	0	0	0	0	0	0	2
Gao et al. (2020, melatonin)	0	0	0	2	0	0	0	0	0	0	2
Gorio et al. (2005, methylprednisolone sodium succinate)	0	1	2	1	0	0	2	0	0	0	6
Scali et al. (2013, fluoxetine)	0	1	0	0	0	0	0	0	0	1	2
Dixit et al. (2018, clonidine)	0	0	0	1	0	0	0	0	0	1	2
Zhang et al. (2014, methylprednisolone sodium succinate)	0	0	2	2	0	2	2	2	1	1	12
Nazli et al. (2015, atorvastatin)	0	0	2	2	1	0	0	0	0	0	5
Li et al. (2014, atorvastatin)	0	0	0	1	0	0	0	0	0	1	2
Bharne et al. (2013, methylprednisolone)	0	0	0	1	0	0	0	0	0	1	2
Cayli et al. (2006, etomidate + methylprednisolone)	0	0	0	1	0	0	0	0	0	0	1
Cong, Chen (2016, dexamethasone)	0	0	0	1	0	0	0	0	0	0	1
Tan et al. (2015, methylprednisolone)	0	0	0	1	0	0	0	0	0	1	2
Cakir et al. (2003, acetylcysteine)	0	0	2	2	1	0	0	2	0	1	8
Gao et al. (2015, simvastatin)	0	0	0	1	0	0	0	0	0	0	1
Hou et al. (2016, methylprednisolone)	0	0	0	0	0	0	0	0	0	1	1
Wang et al. (2014, methylprednisolone)	0	1	0	0	0	0	0	0	0	0	1
Sozbilen et al. (2018, methylprednisolone)	0	0	0	1	0	0	0	0	0	1	2
Yilmaz et al. (2015, clopidogrel)	0	0	0	2	0	0	0	0	0	0	2
Chen et al. (2015, methylprednisolone)	0	2	0	2	0	0	0	0	0	0	4
Ok et al. (2012, methylprednisolone)	0	0	0	1	0	0	0	0	1	0	2
Kazanci et al. (2017, methylprednisolone + pregabalin)	0	0	2	1	1	0	0	0	0	1	5
Kahveci et al. (2014, methylprednisolone + rosuvastatin)	0	0	0	1	0	0	0	0	0	0	1
Xian-Hui et al. (2016, methylprednisolone)	0	0	0	1	0	1	0	2	0	0	4
Kouhzaei et al. (2013, polyethylene glycol)	0	1	0	1	0	0	0	0	0	1	3
Aceves et al. (2016, morphine)	0	0	0	0	0	0	0	0	0	1	1
Guizar-Sahagun et al. (2005, methylprednisolone sodium succinate)	0	0	0	1	0	0	0	0	0	1	2
De La Torre et al. (1975, mannitol)	0	0	0	2	0	0	0	0	1	1	4
De La Torre et al. (1975, dexamethasone)	0	0	0	2	0	0	0	0	1	1	4
Yates et al. (2014, methylprednisolone)	0	1	0	2	0	0	0	0	0	1	4
Flamm et al. (1982, naloxone)	0	0	2	2	0	0	0	0	1	1	6
Wallace, Tator (1986, naloxone) - rats - 10.1227/00006123-198604000-00006	0	0	0	2	0	0	0	0	0	1	3
Wallace, Tator (1986, naloxone) - rats - 10.1227/00006123-198610000-00001	0	0	0	2	0	0	0	0	0	1	3
Cho et al. (2010, glucosamine)	0	0	0	1	1	2	0	0	0	1	5
Zadeh-Ardabili et al. (2017, vitamin e)	0	0	0	0	0	0	2	0	0	1	3
Gok et al. (2009, albumin)	0	0	0	1	0	0	0	0	0	0	1
Gok et al. (2009, immune globulin)	0	0	0	1	0	0	0	0	0	0	1
Khajoueinejad et al. (2019, calcitriol)	0	0	0	0	0	0	0	0	0	0	0
Lim et al. (2013, omega 3)	0	0	0	2	0	0	0	0	0	0	2
Popovich et al. (2012, glibenclamide)	0	1	0	0	0	0	0	0	0	0	1
Pukos, McTigue (2020, tamoxifen)	0	0	0	0	0	0	0	0	0	0	0
Durham-Lee et al. (2012, amiloride)	0	1	0	2	0	0	0	0	0	1	4
Perez-Espejo et al. (1996, methylprednisolone)	0	0	0	2	0	0	0	0	1	0	3
Patel et al. (2017, pioglitazone)	0	0	0	2	0	0	0	0	0	1	3
Nash et al. (2002, methylprednisolone)	0	0	2	1	0	0	0	0	0	1	4
Lankhorst et al. (2000, methylprednisolone)	0	0	0	0	0	0	0	0	0	0	0
Liu et al. (2010, carbidopa levodopa)	0	0	0	1	0	0	2	0	0	1	4
Yang et al. (2020, glutamine)	0	0	0	0	0	0	0	0	0	0	0
Pannu et al. (2007, atorvastatin)	0	0	0	2	0	0	0	0	0	0	2
Mann et al. (2010, atorvastatin)	0	0	0	2	0	0	0	0	0	0	2
Mann et al. (2010, simvastatin)	0	0	0	2	0	0	0	0	0	0	2
King et al. (2006, omega 3) - rats - 10.1523/JNEUROSCI.5539-05.2006 - alpha-linolenic acid (AHA)	0	0	0	1	0	0	0	0	0	1	2
King et al. (2006, omega 3) - rats - 10.1523/JNEUROSCI.5539-05.2006 - docosahexaenoic acid (DHA)	0	0	0	1	2	0	0	0	0	1	4
Fujimoto et al. (2000, melatonin)	0	0	0	2	0	0	0	0	0	0	2
Schiaveto-de-Souza et al. (2013, melatonin)	0	0	0	2	0	0	0	0	0	1	3
Karami et al. (2013, ketoprofen)	0	0	0	2	0	0	0	0	0	1	3
Tan et al. (2020, estrogen)	0	0	0	0	0	0	0	0	0	0	0
Wang et al. (2015, propofol)	0	0	0	0	0	0	0	0	0	1	1
Zhang et al. (2020, mannitol)	0	0	0	0	0	0	0	0	0	0	0
Yates et al. (2009, modafinil)	0	0	0	1	0	0	0	0	0	1	2
Iwasa et al. (1989, vitamin e)	0	0	0	2	0	0	0	0	0	1	3
Sengelaub et al. (2018, estradiol)	0	0	0	1	0	0	0	0	0	0	1
Sengelaub et al. (2018, testosterone)	0	0	0	1	0	0	0	0	0	0	1
Sengelaub et al. (2018, estradiol + testosterone)	0	0	0	1	0	0	0	0	0	0	1
Patel et al. (2014, acetylcysteine)	0	0	0	2	0	0	0	0	0	1	3
Osuna-Carrasco et al. (2016, tamoxifen)	0	0	0	1	0	0	0	0	0	1	2
Ren et al. (2019, polyethylene glycol)	0	0	0	2	0	0	0	0	0	1	3
Kaptanoglu et al. (2005, methylprednisolone)	0	0	0	1	0	0	0	0	0	0	1
Kaptanoglu et al. (2005, mexiletine)	0	0	0	1	0	0	0	0	0	0	1
Xing et al (2016, morphine)	0	0	0	1	0	0	0	0	0	0	1
Mu et al (2000, methylprednisolone)	0	0	0	1	0	0	0	0	0	0	1
Kazama et al (2001, pentobarbital)	0	0	2	2	1	0	0	0	0	0	5
Genovese et al (2007, dexamethasone)	0	2	0	1	0	0	0	0	0	1	4
Pan et al (2013, tacrolimus)	0	0	0	1	0	0	0	0	0	0	1
Pereira et al (2009, methylprednisolone sodium succinate)	0	0	0	1	0	0	0	0	0	1	2
Cain et al (2007, albumin)	0	0	0	2	0	0	0	0	0	0	2
Liang et al (2019, simvastatin)	0	0	0	0	0	0	0	0	0	1	1
Liang et al (2019, ezetimibe + simvastatin)	0	0	0	0	0	0	0	0	0	1	1
Gao et al (2016, simvastatin)	0	1	0	1	0	0	0	0	0	0	2
Han et al (2012, simvastatin)	0	0	0	2	0	0	0	0	0	0	2
Han et al (2011, simvastatin)	0	0	0	1	0	0	0	0	0	1	2
Han et al (2020, sitagliptin)	0	1	0	0	0	0	0	0	1	0	2
He et al (2016, propofol)	0	0	0	0	0	0	0	0	0	1	1
Holmberg et al (2008, simvastatin)	0	1	0	1	0	1	2	0	0	1	6
Zhang et al (2018, lithium)	0	0	0	1	0	0	0	0	0	0	1
Tedeshi et al (2016, pregabalin)	0	1	0	0	0	0	0	0	0	1	2
Kim et al (2017, lithium)	0	0	0	0	0	0	0	0	0	0	0
Sanli et al (2012, methylprednisolone sodium succinate)	0	0	0	1	0	0	0	0	0	0	1
Salimi et al (2020, ceftriaxone)	0	0	0	0	0	0	2	0	0	0	2
Salimi et al (2020, acetylcysteine)	0	0	0	0	0	0	2	0	0	0	2
Salimi et al (2020, ceftriaxone + acetylcysteine)	0	0	0	0	0	0	2	0	0	0	2
Ni et al (2018, estrogen)	0	1	0	1	0	0	0	0	0	0	2
Xiao Jianru et al (1998, naloxone)	0	0	0	2	0	0	0	2	0	1	5
Baffour et al (1995, methylprednisolone sodium succinate)	0	0	1	2	0	0	0	0	1	0	4
Qi et al (2017, methylprednisolone)	0	0	0	0	0	0	0	0	0	1	1
Yune et al (2004, estradiol)	0	1	0	1	0	0	0	0	0	0	2
Nacar et al (2014, polyethylene glycol)	0	0	0	2	0	0	0	0	1	0	3
Nacar et al (2014, atorvastatin)	0	0	0	2	0	0	0	0	0	0	2
Baptiste et al (2009, polyethylene glycol)	0	0	0	1	0	0	0	0	0	0	1
Mallei et al (2005, prednisolone)	0	1	0	1	0	0	0	0	0	0	2
Madsen et al (1998, tacrolimus)	0	1	2	2	0	0	0	0	0	0	5
Colón et al (2016, tamoxifen)	0	0	0	1	0	0	0	0	0	0	1
Mosquera et al (2014, estradiol)	0	1	0	1	0	0	0	0	0	0	2
Mosquera et al (2014, tamoxifen)	0	1	0	1	0	0	0	0	0	0	2
Tian et al (2009, tamoxifen)	0	0	0	1	0	0	0	0	0	0	1
Kitchen et al (2020, trifluoperazine)	0	1	0	0	0	0	0	0	0	0	1
Namjoo et al (2018, estradiol) - rats - 10.1002/jcb.27361	0	0	0	1	0	0	0	0	0	1	2
Borgens et al (2002, polyethylene glycol)	1	0	2	1	0	0	0	0	0	0	4
Hao et al (1991, naltrexone)	0	0	0	2	0	0	0	0	0	1	3
Ruhollah Hosseini et al (2017, dexamethasone)	0	0	0	1	0	0	0	0	0	1	2
Pedram et al (2018, meloxicam)	0	0	0	0	0	0	0	0	0	0	0
Sharma et al (2004, methylprednisolone sodium succinate)	0	0	1	2	1	0	0	2	1	1	8
Sharma et al (2004, dexamethasone)	0	0	1	2	1	0	0	2	1	1	8
Guptarak et al (2014, tamoxifen)	0	0	0	2	0	0	0	0	0	0	2
Kermani et al (2016, acetylsalicylic acid)	0	0	0	1	0	0	0	0	0	0	1
Sayin et al (2013, methylprednisolone sodium succinate)	0	0	0	1	0	0	0	0	0	0	1
Baysefer et al (2003, mannitol)	0	0	0	2	0	0	0	0	0	1	3
Farooque et al (1994, methylprednisolone sodium succinate)	0	0	0	2	0	0	0	0	0	1	3
Golding et al (2006, glutamine)	0	0	0	0	0	0	0	0	0	1	1
Abdanipour et al (2019, lithium)	1	0	0	0	0	0	0	0	0	1	2
Charn et al (2011, minocycline)	0	0	0	2	0	0	0	0	0	0	2
Gul et al (2010, methylprednisolone)	0	0	0	1	0	0	0	0	2	1	4
Gul et al (2010, dexmedetomidine)	0	0	0	1	0	0	0	0	2	1	4
Lang-Lazdunski et al (2001, tacrolimus)	0	0	0	2	1	0	0	0	0	1	4
Rosado et al (2014, methylprednisolone sodium succinate)	0	0	0	0	0	0	0	0	0	0	0
Rosado et al (2014, dantrolene)	0	0	0	0	0	0	0	0	0	0	0
Rosado et al (2014, methylprednisolone sodium succinate + dantrolene)	0	0	0	0	0	0	0	0	0	0	0
Boran et al (2005, methylprednisolone)	0	0	0	2	0	0	0	0	0	0	2
Boran et al (2005, epoetin)	0	0	0	2	0	0	0	0	0	0	2
Hook et al (2007, morphine sulfate)	0	0	0	0	0	0	0	0	0	0	0
Simpson et al (1991, nifedipine)	0	0	2	2	1	0	0	0	0	1	6
Simpson et al (1991, indomethacin)	0	0	2	2	1	0	0	0	0	1	6
He et al (2017, lithium)	0	1	0	1	0	0	0	0	1	1	4
Almad et al (2011, fenofibrate)	0	1	0	1	0	0	0	0	0	0	2
McTigue et al (2007, pioglitazone)	0	0	0	1	0	0	0	0	0	0	1
Ko et al (2006, minocycline)	0	0	2	0	0	0	0	0	0	0	2
Çelik et al (2015, vitamin d)	0	0	2	2	0	0	0	0	1	1	6
Park et al (2007, pioglitazone)	0	1	2	1	0	0	0	0	0	0	4
Afhami et al (2016, estradiol)	0	0	0	1	0	0	0	0	0	1	2
Gezici et al (2017, methotrexate)	0	0	0	1	0	0	0	0	0	0	1
Narin et al (2017, topiramate)	0	0	0	0	0	0	0	0	0	0	0
Gensel et al (2012, topiramate)	0	0	0	0	0	0	0	0	0	1	1
Yoshizaki et al (2019, heparin)	0	0	0	0	0	0	0	0	0	0	0
Arias (1987, naloxone)	0	1	0	2	0	0	0	0	1	1	5
Arias (1987, dexamethasone)	0	1	0	2	0	0	0	0	1	1	5
Naftchi et al (1991, methylprednisolone sodium succinate + aminocaproic acid)	0	0	2	2	0	0	0	0	2	1	7
Romero-Ramírez et al (2020, methylprednisolone)	0	0	0	0	0	0	0	0	1	1	2
Zhang et al (2009, tacrolimus)	0	0	0	2	0	0	0	0	0	1	3
Zhang et al (2014, methylprednisolone)	0	0	2	0	0	0	0	0	0	0	2
Rabinowitz et al (2008, methylprednisolone)	0	0	0	1	0	0	0	0	0	1	2
Penas et al (2011, valproic acid)	0	0	0	0	0	0	0	0	1	0	1
Chu et al (2015, valproic acid)	0	0	0	1	0	0	0	0	0	0	1
Lee et al (2012, valproic acid)	0	1	0	1	0	0	0	0	0	0	2
Lu et al (2013, valproic acid)	0	0	0	1	0	0	0	0	0	0	1
Lv et al (2012, valproic acid)	0	1	0	2	0	0	0	0	0	0	3
Lv et al (2011, valproic acid)	0	1	0	2	0	0	0	0	0	0	3
Hao et al (2013, valproic acid)	0	1	0	1	0	0	0	0	0	0	2
Wang et al (2020, valproic acid)	0	0	0	1	0	0	0	0	0	1	2
Li et al (2019, zinc)	0	0	0	1	0	0	0	0	0	1	2
Lin et al (2020, zinc) - mice - 10.1016/j.neulet.2020.135263	0	1	0	0	0	0	2	0	0	0	3
Li et al (2020, zinc)	0	1	0	0	0	0	0	0	0	0	1
Lin et al (2020, zinc) - mice - 10.1111/cns.13460	0	1	0	0	0	0	0	0	0	0	1
